# Supplementary material for: Effect of Hangeshashin-To (Japanese Herbal Medicine Tj-14) on Tolerability of Irinotecan: Propensity Score and Instrumental Variable Analyses
Source: J Clin Med. 2018 Aug 28;7(9):246. doi: 10.3390/jcm7090246 (PMC6162861; doi:10.3390/jcm7090246)
Supplement: Supplementary file 1 [file jcm-07-00246-s001.zip]

Archive with 1 entries (1 files):
- jcm-347755-SI.doc
